# Supplementary material for: The impact of Ramadan intermittent fasting on anthropometric measurements and body composition: Evidence from LORANS study and a meta-analysis
Source: Front Nutr. 2023 Jan 17;10:1082217. doi: 10.3389/fnut.2023.1082217 (PMC9886683; doi:10.3389/fnut.2023.1082217)
Supplement: Supplementary material 1 — Characteristics of individuals who did not attend the second visit after Ramadan compared to LORANS participants. [file Data_Sheet_1.zip]

Archive with 9 entries (9 files):
- SM1.docx
- SM15.docx
- SM2.docx
- SM3.docx
- SM4.docx
- SM5.docx
- SM6.docx
- SM7.docx
- SM8.docx
